# Supplementary material for: Rapid determination of seismic influence field based on mobile communication big data—A case study of the Luding Ms 6.8 earthquake in Sichuan, China
Source: PLoS One. 2024 May 10;19(5):e0298236. doi: 10.1371/journal.pone.0298236 (PMC11086885; doi:10.1371/journal.pone.0298236)
Supplement: S1 File — (ZIP) [file pone.0298236.s001.zip]

Archive with 1 entries (1 files):
- minimal_underlying_data.xlsx
