# Supplementary material for: Rapid determination of seismic influence field based on mobile communication big data—A case study of the Luding Ms 6.8 earthquake in Sichuan, China
Source: PLoS One. 2024 May 10;19(5):e0298236. doi: 10.1371/journal.pone.0298236 (PMC11086885; doi:10.1371/journal.pone.0298236)
Supplement: S1 File — (ZIP) [file pone.0298236.s001.zip › minimal_underlying_data.xlsx]

## Sheet: minimal_underlying_data
OBJECTID	Shape	minite	geohash	num	lon	lat	ss	withdrawal_ratio
1		12:09	wm0tsx	1	102.156	29.133	-4.9	-4.897
2		12:09	wm0ub1	1	102.31	28.9682	-4.9	-4.897
3		12:09	wm0v05	1	102.31	29.0231	-4.9	-4.897
4		12:09	wm0v8z	1	102.343	29.133	-4.9	-4.897
5		12:09	wm0vbb	1	102.343	29.1385	-4.9	-4.897
6		12:09	wm0vc6	1	102.365	29.1495	-4.9	-4.897
7		12:09	wm0vc7	1	102.365	29.155	-4.9	-4.897
8		12:09	wm0wrc	1	102.299	29.2319	-4.9	-4.897
9		12:09	wm0wrf	1	102.299	29.2374	-4.9	-4.897
10		12:09	wm0wx2	1	102.277	29.2703	-4.9	-4.897
11		12:09	wm0wx3	1	102.277	29.2758	19.9	19.897
12		12:09	wm0wx9	2	102.288	29.2758	13.9	13.897
13		12:09	wm0wxn	1	102.266	29.3033	36.59	36.593
14		12:09	wm0wyr	1	102.233	29.3527	56.58	56.577
15		12:09	wm0wz3	1	102.277	29.3198	56.6	56.598
16		12:09	wm0wz5	4	102.266	29.3307	55.24	55.243
17		12:09	wm0x5x	1	102.112	29.3967	76.74	76.744
18		12:09	wm0xkv	1	102.167	29.4296	93.07	93.071
19		12:09	wm0xmn	2	102.178	29.4351	93.16	93.162
20		12:09	wm0xn3	2	102.233	29.3637	66.13	66.127
21		12:09	wm0xqf	2	102.255	29.4131	86.19	86.189
22		12:09	wm0xsb	1	102.167	29.4461	93.07	93.071
23		12:09	wm0y1b	1	102.387	29.1824	-4.9	-4.897
24		12:09	wm0y1c	3	102.387	29.1879	-2.9	-2.897
25		12:09	wm0y1f	1	102.387	29.1934	-4.9	-4.897
26		12:09	wm0y1r	3	102.365	29.2209	-2.9	-2.897
27		12:09	wm0y1t	6	102.376	29.2099	1.02	1.024
28		12:09	wm0y1w	2	102.376	29.2154	-3.9	-3.897
29		12:09	wm0y1x	2	102.376	29.2209	-3.9	-3.897
30		12:09	wm0y29	1	102.332	29.2319	-4.9	-4.897
31		12:09	wm0y2c	1	102.343	29.2319	-4.9	-4.897
32		12:09	wm0y2j	1	102.31	29.2538	8.9	8.897
33		12:09	wm0y2k	1	102.321	29.2484	-4.9	-4.897
34		12:09	wm0y30	2	102.354	29.2264	-3.9	-3.897
35		12:09	wm0y31	15	102.354	29.2319	-5.85	-5.848
36		12:09	wm0y32	8	102.365	29.2264	21.02	21.024
37		12:09	wm0y33	7	102.365	29.2319	11.02	11.024
38		12:09	wm0y34	15	102.354	29.2374	-5.85	-5.848
39		12:09	wm0y35	4	102.354	29.2429	-1.9	-1.897
40		12:09	wm0y36	8	102.365	29.2374	21.02	21.024
41		12:09	wm0y37	11	102.365	29.2429	-5.89	-5.888
42		12:09	wm0y39	1	102.376	29.2319	-4.9	-4.897
43		12:09	wm0y3k	4	102.365	29.2484	-1.9	-1.897
44		12:09	wm0y3s	2	102.376	29.2484	-3.9	-3.897
45		12:09	wm0y3u	1	102.387	29.2484	-4.9	-4.897
46		12:09	wm26xg	1	101.948	29.9899	-4.9	-4.898
47		12:09	wm26xu	2	101.948	29.9954	-3.9	-3.898
48		12:09	wm26xv	1	101.948	30.0009	-4.9	-4.898
49		12:09	wm27rk	2	101.926	30.1273	-3.9	-3.898
50		12:09	wm27rq	2	101.926	30.1382	-3.9	-3.898
51		12:09	wm28eu	4	102.123	29.6439	93.34	93.342
52		12:09	wm28ev	1	102.123	29.6494	93.07	93.071
53		12:09	wm28ex	1	102.112	29.6603	93.07	93.071
54		12:09	wm28g3	1	102.101	29.6713	93.07	93.071
55		12:09	wm28h3	1	102.145	29.5395	95.87	95.871
56		12:09	wm28kv	3	102.167	29.6054	93.25	93.252
57		12:09	wm28m4	1	102.178	29.5889	93.03	93.03
58		12:09	wm28s5	4	102.134	29.6384	93.34	93.342
59		12:09	wm28tm	2	102.189	29.6494	86.14	86.145
60		12:09	wm28tt	1	102.2	29.6494	76.8	76.802
61		12:09	wm28tw	1	102.2	29.6548	76.8	76.802
62		12:09	wm28vx	1	102.2	29.7043	56.56	56.562
63		12:09	wm29jt	1	102.2	29.7372	56.56	56.562
64		12:09	wm29mb	1	102.211	29.7537	56.57	56.567
65		12:09	wm29q4	3	102.222	29.7647	15.67	15.672
66		12:09	wm29qn	3	102.222	29.7867	15.1	15.1
67		12:09	wm29td	1	102.2	29.8087	15.1	15.095
68		12:09	wm29vb	1	102.211	29.8416	11.07	11.07
69		12:09	wm29vu	10	102.211	29.8636	5.07	5.068
70		12:09	wm29vv	4	102.211	29.8691	5.07	5.065
71		12:09	wm29vx	2	102.2	29.8801	5.06	5.06
72		12:09	wm29vz	1	102.211	29.8801	5.06	5.06
73		12:09	wm29w2	1	102.233	29.7977	5.1	5.101
74		12:09	wm29wg	1	102.255	29.8141	5.09	5.093
75		12:09	wm29y0	1	102.222	29.8416	10.08	10.079
76		12:09	wm29yh	2	102.222	29.8636	5.07	5.068
77		12:09	wm2d81	1	101.959	29.9789	-4.9	-4.898
78		12:09	wm2d85	1	101.959	29.9899	-4.9	-4.898
79		12:09	wm2d8h	2	101.959	29.9954	-3.9	-3.898
80		12:09	wm2d8j	2	101.959	30.0009	-3.9	-3.898
81		12:09	wm2d8n	9	101.959	30.0064	31.02	31.02
82		12:09	wm2d8p	11	101.959	30.0119	-5.89	-5.888
83		12:09	wm2db0	1	101.959	30.0174	-4.9	-4.898
84		12:09	wm2db1	5	101.959	30.0229	-8.98	-8.98
85		12:09	wm2db4	1	101.959	30.0284	-4.9	-4.898
86		12:09	wm2db5	5	101.959	30.0339	-8.98	-8.98
87		12:09	wm2dbh	22	101.959	30.0394	-5.78	-5.778
88		12:09	wm2dbj	12	101.959	30.0449	-5.88	-5.878
89		12:09	wm2dbn	23	101.959	30.0504	-5.77	-5.768
90		12:09	wm2dbp	13	101.959	30.0558	-5.87	-5.868
91		12:09	wm2dbr	15	101.97	30.0558	-5.85	-5.848
92		12:09	wm2dbx	3	101.981	30.0558	-2.9	-2.898
93		12:09	wm2djc	1	102.211	29.8911	5.05	5.054
94		12:09	wm2djf	1	102.211	29.8965	5.05	5.052
95		12:09	wm2dmt	1	102.2	29.957	-4.9	-4.897
96		12:09	wm2dmv	1	102.211	29.957	-4.9	-4.897
97		12:09	wm2dn1	1	102.222	29.8911	5.05	5.054
98		12:09	wm2dn5	5	102.222	29.902	5.05	5.049
99		12:09	wm2dnk	4	102.233	29.9075	-1.9	-1.897
100		12:09	wm2dnm	15	102.233	29.913	-5.85	-5.848
101		12:09	wm2dnq	15	102.233	29.9185	-5.85	-5.848
102		12:09	wm2dnr	2	102.233	29.924	-3.9	-3.897
103		12:09	wm2dq2	5	102.233	29.9295	-8.98	-8.978
104		12:09	wm2dq3	1	102.233	29.935	-4.9	-4.897
105		12:09	wm2dqk	1	102.233	29.9515	-4.9	-4.897
106		12:09	wm2dy6	1	102.233	30.0284	-4.9	-4.897
107		12:09	wm2e00	13	101.959	30.0613	-5.87	-5.868
108		12:09	wm2e04	1	101.959	30.0723	-4.9	-4.898
109		12:09	wm2e08	1	101.981	30.0613	-4.9	-4.898
110		12:09	wm2e13	2	102.014	30.0668	-3.9	-3.898
111		12:09	wm2e17	3	102.014	30.0778	-2.9	-2.898
112		12:09	wm2e1v	1	102.036	30.0888	-4.9	-4.898
113		12:09	wm2e1y	1	102.036	30.0943	-4.9	-4.898
114		12:09	wm2e4m	1	102.057	30.0888	-4.9	-4.897
115		12:09	wm2e4s	1	102.068	30.0833	-4.9	-4.897
116		12:09	wm2e55	1	102.09	30.0778	-4.9	-4.897
117		12:09	wm2eh6	1	102.145	30.0723	-4.9	-4.897
118		12:09	wm2ehb	1	102.167	30.0613	-4.9	-4.897
119		12:09	wm2ehu	2	102.167	30.0833	1.1	-3.897
120		12:09	wm2ej1	2	102.178	30.0668	3.1	-3.897
121		12:09	wm2ejp	1	102.178	30.0998	-9.9	-4.897
122		12:09	wm2eky	1	102.167	30.1382	-6.9	-4.897
123		12:09	wm2em0	1	102.178	30.1053	-7.9	-4.897
124		12:09	wm2em1	5	102.178	30.1108	-10.98	-8.978
125		12:09	wm2em4	4	102.178	30.1163	-6.9	-1.897
126		12:09	wm2em5	4	102.178	30.1218	-6.9	-1.897
127		12:09	wm2emh	3	102.178	30.1273	-7.9	-2.897
128		12:09	wm2emj	1	102.178	30.1328	-2.9	-4.897
129		12:09	wm2f3c	1	102.387	29.935	0.1	-4.897
130		12:09	wm0tdz	2	102.079	29.133	-3.9	-3.897
131		12:09	wm29vb	1	102.211	29.8416	11.07	11.07
